# Supplementary material for: Cs2Bi(PO4)(WO4)
Source: Acta Crystallogr Sect E Struct Rep Online. 2009 Aug 15;65(Pt 9):i67. doi: 10.1107/S160053680903147X (PMC2970136; doi:10.1107/S160053680903147X)
Supplement: Supplementary file 1 [file e-65-00i67-sup1.cif]

##############################################################################
###                                                                        ###
###        Electronic paper (Acta Crystallographica Section E)             ###
###                                                                        ###
##############################################################################
#                                                                            #
# This CIF contains the data in a paper accepted for publication in Acta     #
# Crystallographica Section E. It conforms to the requirements of Notes      #
# for Authors for Section E, and has been peer reviewed under the auspices   #
# of the IUCr Commission on Journals.                                        #
#                                                                            #
# Full details of the Crystallographic Information File format               #
# are given in the paper "The Crystallographic Information File (CIF):       #
# a New Standard Archive File for Crystallography" by S. R. Hall, F. H.      #
# Allen and I. D. Brown [Acta Cryst. (1991), A47, 655-685].                  #
#                                                                            #
# The current version of the core CIF dictionary is obtainable from          #
# ftp://ftp.iucr.org/pub/cif_core.dic. The current version number is 2.4.    #
#                                                                            #
# Software is freely available for graphical display of the structure(s) in  #
# this CIF.  For information consult the CIF home page http://www.iucr.org/  #
# cif/home.html                                                              #
#                                                                            #
# This file may be used for bona fide research purposes within the           #
# scientific community so long as proper attribution is given to the journal # 
# article from which it was obtained.                                        #
#                                                                            #
##############################################################################
                                             
data_global
_audit_creation_method     'WinGX routine CIF_UPDATE'
_audit_conform_dict_name     cif_core.dic
_audit_conform_dict_version     2.4
_journal_data_validation_number     ?
_journal_date_recd_electronic     2009-07-17
_journal_date_accepted     2009-08-10
_journal_name_full     'Acta Crystallographica, Section E'
_journal_year     2009
_journal_volume     65
_journal_issue      9
_journal_page_first     i67
_journal_page_last     i67
_journal_paper_category     QI
_journal_coeditor_code     BR2113
_publ_contact_author_name
;
'Terebilenko, Kateryna V.'
;
_publ_contact_author_address
;
Department of Inorganic Chemistry
Taras Shevchenko National University
64, Volodymyrska str.
01601, Kyiv, Ukraine
;
_publ_contact_author_email     Tereb@bigmir.net
_publ_contact_author_fax     'not avaiable'
_publ_contact_author_phone     '+38(044)2393288'
_publ_section_title
;
Cs~2~Bi(PO~4~)(WO~4~)
;
loop_
    _publ_author_name
    _publ_author_address
    'Terebilenko, Kateryna V.'
;
Department of Inorganic Chemistry
Taras Shevchenko National University
64 Volodymyrska Street
01601 Kyiv, Ukraine
;
    'Zatovsky, Igor V.'
;
Department of Inorganic Chemistry
Taras Shevchenko National University
64 Volodymyrska Street
01601 Kyiv, Ukraine
;
    'Baumer, Vyacheslav N.'
;
STC `Institute for Single Crystals'
NAS of Ukraine,
60 Lenin ave.,
61001 Kharkiv, Ukraine
;
    'Slobodyanik, Nikolay S.'
;
Department of Inorganic Chemistry
Taras Shevchenko National University
64 Volodymyrska Street
01601 Kyiv, Ukraine
;
data_I
_audit_creation_method     'WinGX routine CIF_UPDATE'
_chemical_name_systematic
;
Dicaesium bismuth(III) phosphate(V) tungstate(VI)
;
_chemical_formula_sum     'Bi Cs2 O8 P W'
_chemical_formula_structural     'Cs2 Bi (W O4)(P O4)'
_chemical_formula_iupac     'Cs2 Bi (P O4) (W O4)'
_chemical_formula_weight     817.61
_symmetry_cell_setting     orthorhombic
_symmetry_space_group_name_H-M     'I b c a'
_symmetry_space_group_name_Hall     '-I 2b 2c'
loop_
    _symmetry_equiv_pos_as_xyz
    'x, y, z'
    '-x, -y+1/2, z'
    'x, -y, -z+1/2'
    '-x, y+1/2, -z+1/2'
    'x+1/2, y+1/2, z+1/2'
    '-x+1/2, -y+1, z+1/2'
    'x+1/2, -y+1/2, -z+1'
    '-x+1/2, y+1, -z+1'
    '-x, -y, -z'
    'x, y-1/2, -z'
    '-x, y, z-1/2'
    'x, -y-1/2, z-1/2'
    '-x+1/2, -y+1/2, -z+1/2'
    'x+1/2, y, -z+1/2'
    '-x+1/2, y+1/2, z'
    'x+1/2, -y, z'
_cell_length_a     21.3144(10)
_cell_length_b     12.6352(5)
_cell_length_c     7.1412(3)
_cell_angle_alpha     90
_cell_angle_beta     90
_cell_angle_gamma     90
_cell_volume     1923.21(14)
_cell_formula_units_Z     8
_cell_measurement_reflns_used     10697
_cell_measurement_theta_min     3.22
_cell_measurement_theta_max     29.99
_cell_measurement_temperature     293(2)
_exptl_crystal_description     'prism'
_exptl_crystal_colour     'colourless'
_exptl_crystal_size_max     0.08
_exptl_crystal_size_mid     0.07
_exptl_crystal_size_min     0.05
_exptl_crystal_density_diffrn     5.648
_exptl_crystal_density_method     'not measured'
_exptl_crystal_F_000     2768
_exptl_absorpt_coefficient_mu     37.866
_exptl_absorpt_correction_type     multi-scan
_exptl_absorpt_process_details     '(Blessing, 1995)'
_exptl_absorpt_correction_T_min     0.0614
_exptl_absorpt_correction_T_max     0.1735
_exptl_special_details
;
;
_diffrn_ambient_temperature     293(2)
_diffrn_radiation_type     MoK\a
_diffrn_radiation_wavelength     0.71073
_diffrn_radiation_source     'fine-focus sealed tube'
_diffrn_radiation_monochromator     graphite
_diffrn_measurement_device_type     'Oxford Diffraction XCalibur-3'
_diffrn_measurement_method     '\f and \w'
_diffrn_reflns_number     10697
_diffrn_reflns_av_R_equivalents     0.1564
_diffrn_reflns_theta_min     3.22
_diffrn_reflns_theta_max     29.99
_diffrn_reflns_theta_full     29.99
_diffrn_measured_fraction_theta_max     0.997
_diffrn_measured_fraction_theta_full     0.997
_diffrn_reflns_limit_h_min     -27
_diffrn_reflns_limit_h_max     29
_diffrn_reflns_limit_k_min     -17
_diffrn_reflns_limit_k_max     17
_diffrn_reflns_limit_l_min     -10
_diffrn_reflns_limit_l_max     10
_diffrn_standards_number     0
_diffrn_standards_interval_count     .
_diffrn_standards_interval_time     .
_diffrn_standards_decay_%     .
_refine_special_details
;
Refinement of <i>F</i>^2^ against ALL reflections. The weighted <i>R</i>-factor
<i>wR</i> and goodness of fit <i>S</i> are based on <i>F</i>^2^, conventional
<i>R</i>-factors <i>R</i> are based on <i>F</i>, with <i>F</i> set to zero for
negative <i>F</i>^2^. The threshold expression of <i>F</i>^2^ >
\s(<i>F</i>^2^) is used only for calculating <i>R</i>-factors(gt) <i>etc</i>.
and is not relevant to the choice of reflections for refinement.
<i>R</i>-factors based on <i>F</i>^2^ are statistically about twice as large
as those based on <i>F</i>, and <i>R</i>- factors based on ALL data will be
even larger.
;
_reflns_number_total     1396
_reflns_number_gt     1227
_reflns_threshold_expression     I>2\s(I)
_refine_ls_structure_factor_coef     Fsqd
_refine_ls_matrix_type     full
_refine_ls_R_factor_all     0.0644
_refine_ls_R_factor_gt     0.0523
_refine_ls_wR_factor_ref     0.1149
_refine_ls_goodness_of_fit_ref     1.21
_refine_ls_restrained_S_all     1.21
_refine_ls_number_reflns     1396
_refine_ls_number_parameters     61
_refine_ls_number_restraints     0
_refine_ls_hydrogen_treatment     .
_refine_ls_weighting_scheme     calc
_refine_ls_weighting_details
        'calc w=1/[\s^2^(Fo^2^)+(0.0396P)^2^+22.3992P] where P=(Fo^2^+2Fc^2^)/3'
_atom_sites_solution_primary     direct
_atom_sites_solution_secondary     difmap
_refine_ls_shift/su_max     0
_refine_ls_shift/su_mean     0
_refine_diff_density_max     2.173
_refine_diff_density_min     -2.633
_refine_ls_extinction_method     none
loop_
    _atom_type_symbol
    _atom_type_description
    _atom_type_scat_dispersion_real
    _atom_type_scat_dispersion_imag
    _atom_type_scat_source
    Bi Bi -4.1077 10.2566
                         'International Tables Vol C Tables 4.2.6.8 and 6.1.1.4'
    Cs Cs -0.368 2.1192 'International Tables Vol C Tables 4.2.6.8 and 6.1.1.4'
    O O 0.0106 0.006 'International Tables Vol C Tables 4.2.6.8 and 6.1.1.4'
    P P 0.1023 0.0942 'International Tables Vol C Tables 4.2.6.8 and 6.1.1.4'
    W W -0.849 6.8722 'International Tables Vol C Tables 4.2.6.8 and 6.1.1.4'
_computing_data_collection     'CrysAlis CCD (Oxford Diffraction, 2006)'
_computing_cell_refinement     'CrysAlis CCD (Oxford Diffraction, 2006)'
_computing_data_reduction     'CrysAlis RED (Oxford Diffraction, 2006)'
_computing_structure_solution     'SHELXS97 (Sheldrick, 2008)'
_computing_structure_refinement     'SHELXL97 (Sheldrick, 2008)'
_computing_molecular_graphics     'DIAMOND (Brandenburg, 1999)'
_computing_publication_material
               'WinGX (Farrugia, 1999) and enCIFer (Allen <i>et al.</i>,  2004)'
loop_
    _atom_site_type_symbol
    _atom_site_label
    _atom_site_fract_x
    _atom_site_fract_y
    _atom_site_fract_z
    _atom_site_U_iso_or_equiv
    _atom_site_adp_type
    _atom_site_calc_flag
    _atom_site_refinement_flags
    _atom_site_occupancy
    _atom_site_disorder_assembly
    _atom_site_disorder_group
    Bi Bi1 0.25 0.58662(4) 0 0.01381(17) Uani d S 1 . .
    Cs Cs1 0.09029(3) 0.83471(6) 0.21999(11) 0.0233(2) Uani d . 1 . .
    W W1 0.09279(3) 0.5 0.25 0.01566(18) Uani d S 1 . .
    P P1 0.25 0.8232(3) 0 0.0081(6) Uani d S 1 . .
    O O1 0.2413(4) 0.8984(6) 0.1675(11) 0.0204(17) Uani d . 1 . .
    O O2 0.3072(4) 0.7487(6) 0.0220(11) 0.0173(15) Uani d . 1 . .
    O O3 0.1403(4) 0.5328(8) 0.0513(13) 0.0258(18) Uani d . 1 . .
    O O4 0.0440(4) 0.3925(8) 0.1847(13) 0.031(2) Uani d . 1 . .
loop_
    _atom_site_aniso_label
    _atom_site_aniso_U_11
    _atom_site_aniso_U_22
    _atom_site_aniso_U_33
    _atom_site_aniso_U_12
    _atom_site_aniso_U_13
    _atom_site_aniso_U_23
    Bi1 0.0116(3) 0.0135(3) 0.0162(3) 0 -0.00033(18) 0
    Cs1 0.0166(4) 0.0290(4) 0.0243(4) 0.0014(3) -0.0003(2) 0.0005(3)
    W1 0.0107(3) 0.0162(3) 0.0201(3) 0 0 0.0007(2)
    P1 0.0077(15) 0.0086(13) 0.0080(15) 0 -0.0014(10) 0
    O1 0.034(5) 0.015(3) 0.012(4) -0.004(3) 0.002(3) -0.003(3)
    O2 0.013(4) 0.017(3) 0.021(4) -0.001(3) 0.000(3) 0.003(3)
    O3 0.013(4) 0.036(5) 0.028(4) -0.007(4) -0.004(3) 0.006(4)
    O4 0.020(5) 0.032(5) 0.040(5) -0.013(4) 0.007(4) -0.013(4)
_geom_special_details
;
All e.s.d.'s (except the e.s.d. in the dihedral angle between two l.s. planes)
are estimated using the full covariance matrix. The cell e.s.d.'s are taken
into account individually in the estimation of e.s.d.'s in distances, angles
and torsion angles; correlations between e.s.d.'s in cell parameters are only
used when they are defined by crystal symmetry. An approximate (isotropic)
treatment of cell e.s.d.'s is used for estimating e.s.d.'s involving l.s.
planes.
;
loop_
    _geom_bond_atom_site_label_1
    _geom_bond_atom_site_label_2
    _geom_bond_site_symmetry_2
    _geom_bond_distance
    _geom_bond_publ_flag
    Bi1 O2 . 2.388(8) yes
    Bi1 O2 8_544 2.388(8) no
    Bi1 O1 13_565 2.389(8) yes
    Bi1 O1 12_575 2.389(8) no
    Bi1 O3 8_544 2.463(8) yes
    Bi1 O3 . 2.463(8) no
    Bi1 O1 10 2.669(8) yes
    Bi1 O1 15_545 2.669(8) no
    Cs1 O2 8_544 2.990(8) yes
    Cs1 O4 4 3.031(9) yes
    Cs1 O2 13_565 3.046(8) yes
    Cs1 O3 12_576 3.088(9) yes
    Cs1 O4 3_565 3.111(10) yes
    Cs1 O4 10_565 3.140(9) yes
    Cs1 O1 . 3.338(9) yes
    Cs1 O3 10_565 3.339(9) yes
    W1 O4 . 1.774(9) yes
    W1 O4 3_565 1.774(9) no
    W1 O3 3_565 1.792(9) yes
    W1 O3 . 1.792(9) no
    P1 O1 . 1.539(8) yes
    P1 O1 8_544 1.539(8) yes
    P1 O2 8_544 1.549(8) yes
    P1 O2 . 1.549(8) no
loop_
    _geom_angle_atom_site_label_1
    _geom_angle_atom_site_label_2
    _geom_angle_atom_site_label_3
    _geom_angle_site_symmetry_1
    _geom_angle_site_symmetry_3
    _geom_angle
    _geom_angle_publ_flag
    ? ? ? ? ? ? ?
