# Supplementary material for: Cs2Bi(PO4)(WO4)
Source: Acta Crystallogr Sect E Struct Rep Online. 2009 Aug 15;65(Pt 9):i67. doi: 10.1107/S160053680903147X (PMC2970136; doi:10.1107/S160053680903147X)
Supplement: Supplementary file 2 [file e-65-00i67-Isup2.hkl]

#
# h,k,l, Fc-squared, Fo-squared, sigma(Fo-squared) and status flag
#
data_I
_shelx_title ' z120 in Ibca'
_shelx_refln_list_code          4
_shelx_F_calc_maximum     1852.66
_exptl_crystal_F_000      2768.00
_reflns_d_resolution_high  0.7109
 
loop_
 _symmetry_equiv_pos_as_xyz
 'x, y, z'
 '-x, -y+1/2, z'
 'x, -y, -z+1/2'
 '-x, y+1/2, -z+1/2'
 'x+1/2, y+1/2, z+1/2'
 '-x+1/2, -y+1, z+1/2'
 'x+1/2, -y+1/2, -z+1'
 '-x+1/2, y+1, -z+1'
 '-x, -y, -z'
 'x, y-1/2, -z'
 '-x, y, z-1/2'
 'x, -y-1/2, z-1/2'
 '-x+1/2, -y+1/2, -z+1/2'
 'x+1/2, y, -z+1/2'
 '-x+1/2, y+1/2, z'
 'x+1/2, -y, z'
 
_cell_length_a    21.3144
_cell_length_b    12.6352
_cell_length_c     7.1412
_cell_angle_alpha  90.000
_cell_angle_beta   90.000
_cell_angle_gamma  90.000
 
_shelx_F_squared_multiplier     1.000
 
loop_
 _refln_index_h
 _refln_index_k
 _refln_index_l
 _refln_F_squared_calc
 _refln_F_squared_meas
 _refln_F_squared_sigma
 _refln_observed_status
   4   0   0    15556.69    17376.82   1453.76 o
   6   0   0  3432342.00  3481340.75 250115.80 o
   8   0   0   221229.95   259546.64  11906.68 o
  10   0   0    53416.43    59267.93   2222.17 o
  12   0   0  1565632.13  1695455.75 196168.59 o
  14   0   0   452505.50   554819.19  36609.25 o
  16   0   0    86948.34    91409.55  12102.74 o
  18   0   0   851608.94   992630.06 122665.92 o
  20   0   0   537397.31   592550.50  87186.38 o
  22   0   0    87675.00    90283.50  11557.05 o
  24   0   0   218160.47   219432.13  16864.67 o
  26   0   0   346844.28   331712.44  15456.48 o
  28   0   0    18028.72    17641.96   1928.20 o
   0   2   0   187668.23    95972.26  36481.85 o
   2   2   0    10943.66     9927.81   1329.77 o
   4   2   0      233.17     1220.88    493.72 o
   6   2   0   138859.45   132490.67  14517.64 o
   8   2   0   137320.31   155458.16  17265.53 o
  10   2   0    25948.36    25913.24   4288.08 o
  12   2   0    63552.56    62472.41   6937.66 o
  14   2   0    42523.43    40603.48   4110.16 o
  16   2   0     2140.92     3395.53    729.12 o
  18   2   0    21669.26    24374.47   1800.00 o
  20   2   0    56087.75    59564.55   8735.75 o
  22   2   0      650.20     1518.97   1001.61 o
  24   2   0     4839.96     6084.89   1259.76 o
  26   2   0    55410.94    53242.25   2686.26 o
  28   2   0     2323.61     2550.81   1830.68 o
   0   4   0    43492.98    42778.21   4970.84 o
   2   4   0    89880.66    92199.55   9745.10 o
   4   4   0   334230.59   336043.22  23602.26 o
   6   4   0   115032.38   103917.51  10225.70 o
   8   4   0    97367.95   101035.26  11586.87 o
  10   4   0   274825.28   247576.20  38034.48 o
  12   4   0    42294.55    40975.54   7403.95 o
  14   4   0    47326.14    44556.79   4270.86 o
  16   4   0   103483.60   118388.27   9422.88 o
  18   4   0    18450.44    21213.09   2538.71 o
  20   4   0     5371.86     6523.67   1245.59 o
  22   4   0    67595.99    78274.77   7223.34 o
  24   4   0    51414.60    64495.32   3116.92 o
  26   4   0     1312.38     2510.75   2500.03 o
  28   4   0    32516.32    34745.25   2865.95 o
   0   6   0   213504.34   220667.97  42426.94 o
   2   6   0   790754.63   679498.94  29861.21 o
   4   6   0  1321710.00  1117815.63 114457.75 o
   6   6   0   249792.61   269276.41  17187.93 o
   8   6   0   184006.48   188964.95  13590.20 o
  10   6   0  1130312.63  1153192.13 109401.94 o
  12   6   0   114764.02   107689.50  18318.64 o
  14   6   0    52430.20    52319.89   4702.56 o
  16   6   0   921305.50   990486.00  72459.92 o
  18   6   0     8342.89    10498.00   2039.12 o
  20   6   0      852.92     2730.22   1729.05 o
  22   6   0   497430.22   533034.19 134025.72 o
  24   6   0     3780.41     6622.02   2776.78 o
  26   6   0    19885.62    20080.20   2732.07 o
  28   6   0   225011.75   247788.83  60631.38 o
   0   8   0     5993.99     6180.28   1302.24 o
   2   8   0    50934.52    61666.62   6022.20 o
   4   8   0    81500.64    88569.94   5331.52 o
   6   8   0     1857.77     2098.90    604.20 o
   8   8   0    44783.05    49732.94   5285.09 o
  10   8   0   111891.82   133576.13   9756.93 o
  12   8   0     7940.74     7773.24   1070.41 o
  14   8   0     1752.98     2489.52   1138.49 o
  16   8   0    69510.20    75736.05   3848.29 o
  18   8   0     7057.40    11758.86   1843.99 o
  20   8   0      491.70     2424.17   1791.90 o
  22   8   0    52677.88    54031.64  10205.18 o
  24   8   0    17110.51    12143.68   2751.24 o
  26   8   0       60.84        0.00   5093.71 o
   0  10   0   137063.73   133542.70  16384.06 o
   2  10   0    35210.02    36124.66   2961.01 o
   4  10   0    46001.88    47981.56   2856.42 o
   6  10   0   150834.48   163676.56  12469.85 o
   8  10   0    76702.59    84428.48   4765.96 o
  10  10   0    30998.14    33524.33   3081.30 o
  12  10   0    79309.41    74269.48   6473.21 o
  14  10   0    79444.78    74909.33   8491.34 o
  16  10   0     3972.51     3172.87   1562.58 o
  18  10   0    27442.49    29522.67   8828.05 o
  20  10   0    56942.41    56029.45   6058.25 o
  22  10   0     4750.67     6435.44   1944.73 o
  24  10   0    19956.41    21453.37   2703.34 o
   0  12   0   794185.19   714277.63   9132.67 o
   2  12   0    16970.81    21913.73   1550.56 o
   4  12   0      861.71     2495.33    588.25 o
   6  12   0   654301.81   690154.75  41222.60 o
   8  12   0    48680.84    56164.61   4411.51 o
  10  12   0    27173.68    30392.26   2661.07 o
  12  12   0   431872.59   436743.06  19053.40 o
  14  12   0   135164.70   144957.05  10291.03 o
  16  12   0    18476.72    20579.54   2193.52 o
  18  12   0   220448.50   185184.28  62337.95 o
  20  12   0   149730.80   141196.34  32157.17 o
  22  12   0    10875.22    13880.35   1965.94 o
   0  14   0     7940.58     6833.66   1039.73 o
   2  14   0     3403.18     4150.57    722.32 o
   4  14   0     9349.65     9998.98   1268.56 o
   6  14   0    19230.90    17809.53   1420.49 o
   8  14   0      790.73     1250.99    861.53 o
  10  14   0    15289.11    15679.40    962.07 o
  12  14   0    12206.59    10730.63   2359.47 o
  14  14   0     3333.38     2536.24   1492.41 o
  16  14   0    14672.57    10791.29   4036.50 o
  18  14   0      726.03     2673.01   3191.60 o
   0  16   0     4533.40     6520.53   1359.43 o
   2  16   0    29819.84    27480.71   1717.46 o
   4  16   0    41565.65    40548.52   3608.54 o
   6  16   0     6045.99     7467.19   1281.88 o
   8  16   0    26143.93    25671.63   1544.39 o
  10  16   0    54816.68    61156.27   5432.76 o
  12  16   0     6743.09     8259.77   1632.65 o
   2   1   1    46812.96    45048.82   1038.19 o
   4   1   1    27989.66    30367.20   1294.58 o
   6   1   1     3970.22     4255.82    256.97 o
   8   1   1     5177.54     6443.25    483.56 o
  10   1   1      442.42      937.00    536.29 o
  12   1   1    17788.76    21775.24   1807.45 o
  14   1   1     6010.32     6329.96    679.69 o
  16   1   1     1275.19     2688.05    689.25 o
  18   1   1    32539.50    35727.21   1637.01 o
  20   1   1     5831.40     7439.95    783.57 o
  22   1   1     4939.42     6579.71    793.21 o
  24   1   1    19360.71    16892.03    803.19 o
  26   1   1      276.34     1273.87    790.45 o
  28   1   1     6811.91     4917.81    865.96 o
   1   2   1   116361.10   130856.30   6578.99 o
   3   2   1   263917.88   263459.91   9445.34 o
   5   2   1    71213.52    60337.61   2214.72 o
   7   2   1    97359.62    91516.09   3758.86 o
   9   2   1   195654.22   170754.75   8099.39 o
  11   2   1   108112.33    90696.46   4269.96 o
  13   2   1    49009.99    40095.47   2796.27 o
  15   2   1   102268.12    99726.98   5338.96 o
  17   2   1    90795.16    91334.65   5247.28 o
  19   2   1    33574.93    35549.75   2456.42 o
  21   2   1    63969.71    65646.22   3149.88 o
  23   2   1    46218.79    45694.23   1760.70 o
  25   2   1    19441.14    17859.79    888.58 o
  27   2   1    36820.35    34585.67   1451.55 o
  29   2   1    28950.90    24007.53   1723.17 o
   2   3   1  1256411.75  1221797.75  79569.49 o
   4   3   1   696253.50   657442.81  49231.93 o
   6   3   1   142415.91   155102.48   9026.51 o
   8   3   1  1114522.00  1138171.00  84729.42 o
  10   3   1   238371.16   219014.61  12754.78 o
  12   3   1   244879.73   215427.92  13998.58 o
  14   3   1   676451.63   628466.06  28265.14 o
  16   3   1    36741.11    35216.36   1560.34 o
  18   3   1   268951.84   242022.61  14923.63 o
  20   3   1   295180.09   316968.56  21022.08 o
  22   3   1     2350.66     4049.41    885.94 o
  24   3   1   208262.92   200289.91  15249.45 o
  26   3   1    86619.31    84887.59   4131.24 o
  28   3   1    24949.27    23332.18   1940.43 o
   1   4   1   351385.47   350287.72  22410.46 o
   3   4   1   132366.59   132331.80   8392.09 o
   5   4   1   188828.50   209373.66  14272.31 o
   7   4   1   291341.72   294129.41  17502.03 o
   9   4   1   145645.44   145993.17  11996.38 o
  11   4   1   173278.80   147925.03  14362.43 o
  13   4   1   169199.33   151696.84   8708.20 o
  15   4   1    74953.20    66069.02   2391.89 o
  17   4   1   109159.81    98149.19   5968.09 o
  19   4   1   130262.28   125511.79  11012.40 o
  21   4   1    57079.71    61336.89   2134.86 o
  23   4   1    45533.43    55530.66   2235.84 o
  25   4   1    70437.60    77126.62   8011.44 o
  27   4   1    42777.54    46001.56   3433.44 o
  29   4   1    27901.72    25732.53   1513.20 o
   2   5   1    23904.34    23495.99   2086.10 o
   4   5   1     2202.44     2761.05    300.04 o
   6   5   1    18185.99    21244.41   1319.39 o
   8   5   1    54082.13    62051.16   5110.79 o
  10   5   1      977.94     1289.07    373.61 o
  12   5   1    13858.64    13136.94    859.71 o
  14   5   1    31091.39    26689.57   2462.25 o
  16   5   1      402.78     2260.41    829.86 o
  18   5   1    12369.51    14044.21    938.83 o
  20   5   1     6484.82     5324.28   1397.93 o
  22   5   1     9442.90     7927.32   1539.08 o
  24   5   1    13284.28    15466.62   1756.30 o
  26   5   1      432.19     1502.06   1613.30 o
  28   5   1    13024.25    13418.66   1569.29 o
   1   6   1      134.38      822.22    351.28 o
   3   6   1    11293.82    10826.41    631.54 o
   5   6   1     9118.57    10159.59   1067.54 o
   7   6   1     4878.99     4715.01    482.37 o
   9   6   1      270.67      328.92    462.30 o
  11   6   1     2723.62     3295.59    816.87 o
  13   6   1     7991.78     7367.69   1105.40 o
  15   6   1     4005.67     5069.26    803.97 o
  17   6   1     1799.07     3654.42    857.22 o
  19   6   1      465.78     1810.60   1139.92 o
  21   6   1     3085.27     1833.83   1636.56 o
  23   6   1     4026.75     2897.67   1679.76 o
  25   6   1     1261.56     1647.44   1792.46 o
  27   6   1      682.73     3723.57   1569.35 o
   2   7   1    16009.29    16933.71   1037.71 o
   4   7   1     6722.72     7849.29    567.01 o
   6   7   1     3486.01     5229.53    542.31 o
   8   7   1    17260.71    19869.80   1980.18 o
  10   7   1      673.35     1694.27    538.55 o
  12   7   1     8523.83     9427.42   1620.05 o
  14   7   1    10059.11    12259.23   1133.62 o
  16   7   1     1183.04     2936.22    948.27 o
  18   7   1    12037.60    12779.56    923.15 o
  20   7   1     3389.92     4130.59   1146.22 o
  22   7   1     5051.55     4967.72   2142.54 o
  24   7   1    10258.01    12829.73   2469.02 o
  26   7   1      444.82     3642.28   1867.52 o
   1   8   1   160145.25   159894.83   7890.35 o
   3   8   1   118163.49   113846.24   8306.83 o
   5   8   1   180031.47   182533.97  10219.12 o
   7   8   1   182975.72   192863.81  15171.46 o
   9   8   1    62530.07    63144.70   4802.25 o
  11   8   1   111506.66   117041.16   7682.25 o
  13   8   1   160631.34   164715.69  12024.27 o
  15   8   1    73492.91    74782.02   5151.62 o
  17   8   1    70753.16    72216.68   7006.26 o
  19   8   1    81185.95    93373.88   5529.41 o
  21   8   1    52566.69    50905.97   2868.67 o
  23   8   1    48253.90    46277.01   3030.15 o
  25   8   1    55697.64    53859.59   3675.13 o
   2   9   1   471543.66   440807.63  18200.52 o
   4   9   1   336545.03   326554.53  21363.34 o
   6   9   1    34845.88    36218.81   2527.28 o
   8   9   1   409954.59   410400.81  22791.51 o
  10   9   1   111600.35   125184.95   9889.04 o
  12   9   1   126983.21   138342.38  10646.70 o
  14   9   1   278757.19   290901.38  16000.27 o
  16   9   1    11831.14    13865.81   1616.37 o
  18   9   1   167942.19   193473.75  10105.85 o
  20   9   1   146298.14   143058.50  12818.07 o
  22   9   1      596.08     2504.86   1393.33 o
  24   9   1   123094.01   125810.73   7855.27 o
   1  10   1    25792.51    26515.88   1264.27 o
   3  10   1    71806.87    64617.66   2818.13 o
   5  10   1    46231.05    47011.72   3294.39 o
   7  10   1    25090.85    25554.37   1923.92 o
   9  10   1    47185.77    45618.63   3473.57 o
  11  10   1    30338.23    33301.20   3307.29 o
  13  10   1    21092.04    22185.89   1703.56 o
  15  10   1    41805.01    44748.96   2423.82 o
  17  10   1    20755.87    24058.59   1736.70 o
  19  10   1     9262.55    10547.62   1935.22 o
  21  10   1    22868.20    25869.24   1473.04 o
  23  10   1    19933.27    19677.56   2013.44 o
   2  11   1    20769.71    19919.67   1525.11 o
   4  11   1    14486.48    15439.44    892.22 o
   6  11   1     3845.60     4837.70    745.06 o
   8  11   1    19237.75    20614.41   1611.79 o
  10  11   1     2508.20     3069.23    579.12 o
  12  11   1    16566.86    17519.89   1775.08 o
  14  11   1    13057.94    13233.85   1244.87 o
  16  11   1      254.84     1181.33    981.42 o
  18  11   1    19722.66    15598.85   2781.87 o
  20  11   1     5217.64     5395.78   1442.86 o
  22  11   1     2121.34     3999.24   1355.19 o
   1  12   1     1187.86     1901.90    656.71 o
   3  12   1      647.19     1435.67    450.10 o
   5  12   1      267.19      994.26    441.90 o
   7  12   1     1645.09     2356.08    517.04 o
   9  12   1     1103.17     2312.18    562.40 o
  11  12   1     1135.70     1539.98    798.77 o
  13  12   1      677.44     2103.77    914.61 o
  15  12   1      261.77     1555.02    874.16 o
  17  12   1     1004.03     2620.72   1481.99 o
  19  12   1      890.12     2086.44   1704.95 o
  21  12   1      735.80     4564.05   1618.50 o
   2  13   1     6434.08     7075.00    792.22 o
   4  13   1     2930.00     3125.13    516.10 o
   6  13   1     2391.86     3485.81    516.93 o
   8  13   1    11947.56    12689.18    791.27 o
  10  13   1      853.77     1655.21    750.39 o
  12  13   1     5853.74     6561.50    980.74 o
  14  13   1     8412.98     9024.92   1300.12 o
  16  13   1       83.64     2444.25   1391.59 o
  18  13   1     5099.28     4392.37   1636.33 o
  20  13   1     2203.29     2250.34   1711.11 o
   1  14   1    47086.49    47265.20   1876.52 o
   3  14   1    70984.72    67041.65   3388.54 o
   5  14   1    44708.89    43078.46   2355.67 o
   7  14   1    37625.82    36082.59   2259.46 o
   9  14   1    59963.58    58893.16   3712.00 o
  11  14   1    43912.86    42176.53   2659.87 o
  13  14   1    28781.82    28781.04   2374.48 o
  15  14   1    43855.57    42383.43   3287.93 o
  17  14   1    35169.01    36145.48   6258.72 o
   2  15   1   111832.06   106574.19   3330.92 o
   4  15   1    69815.70    66999.38   2853.82 o
   6  15   1    12079.75    12909.25    665.97 o
   8  15   1   131116.19   129808.04   7738.81 o
  10  15   1    28125.08    28618.90   2272.45 o
  12  15   1    32369.24    31771.39   3849.11 o
  14  15   1    94558.92    97243.82   2233.58 o
   1  16   1    33240.25    32084.26   1122.91 o
   3  16   1    21285.57    20980.40    979.09 o
   5  16   1    32480.84    32546.41   1558.49 o
   7  16   1    31241.17    29920.62   1492.04 o
   9  16   1    20389.34    21833.19   2076.55 o
  11  16   1    24424.90    23548.51   3005.91 o
   2  17   1    10733.01    10298.71    736.61 o
   4  17   1     6451.05     7165.68    834.00 o
   6  17   1     1399.11     3067.97    859.49 o
   8  17   1    11555.38    11691.54    963.47 o
   0   0   2   235648.08   206874.86  42889.59 o
   2   0   2  1498162.38  1341774.25  71869.84 o
   4   0   2  1564090.25  1419653.25  57040.93 o
   6   0   2   326108.78   345224.41  17320.56 o
   8   0   2   420103.50   446496.28  31860.29 o
  10   0   2  1555538.13  1671026.25  61140.89 o
  12   0   2    62878.63    75917.84   3734.62 o
  14   0   2    59615.33    70043.50   2247.84 o
  16   0   2  1308428.75  1380728.88  45016.55 o
  18   0   2     2196.35     3023.11    929.29 o
  20   0   2     5669.22     8838.22   1023.00 o
  22   0   2   703034.94   681089.56  23184.47 o
  24   0   2     8870.78    10303.20   1250.07 o
  26   0   2     3201.45     3373.38   1090.56 o
  28   0   2   337943.16   297877.25  17380.75 o
   1   1   2    23251.05    24374.66   1030.17 o
   3   1   2     2882.45     3950.60    398.45 o
   5   1   2    50664.76    54536.50   2269.82 o
   7   1   2    13230.83    13017.00    452.89 o
   9   1   2    12663.71    13382.29    371.64 o
  11   1   2    24848.23    25946.33   1259.77 o
  13   1   2    14801.01    13677.05    741.98 o
  15   1   2     8974.96    10215.71    832.22 o
  17   1   2    12335.72    12064.16    900.65 o
  19   1   2     1548.28     2908.87    627.80 o
  21   1   2     5994.30     7520.90    717.78 o
  23   1   2     4760.79     4813.08    837.75 o
  25   1   2       67.71     1125.25    758.58 o
  27   1   2     5625.19     4772.22    934.75 o
  29   1   2     1104.99     1488.45    941.76 o
   0   2   2     1228.45     1742.63    901.96 o
   2   2   2    40980.10    45015.83   2134.03 o
   4   2   2    60001.78    63608.79   3236.88 o
   6   2   2      689.10      935.84    251.60 o
   8   2   2    61396.85    62711.36   1722.99 o
  10   2   2   172091.69   156317.72   7181.87 o
  12   2   2     4075.26     3946.94    438.57 o
  14   2   2      425.10     1694.56    754.65 o
  16   2   2    65502.92    65295.54   5292.14 o
  18   2   2     7017.07     7692.51   1213.59 o
  20   2   2      735.45     3471.53    836.99 o
  22   2   2    41050.66    37515.63   3233.91 o
  24   2   2    13940.17    15020.36   1210.77 o
  26   2   2      130.13     1777.63   1119.63 o
  28   2   2    26816.68    27353.53   1726.97 o
   1   3   2      337.36     2436.58    969.82 o
   3   3   2     9447.08    12386.61    670.31 o
   5   3   2      222.16     1429.14    276.58 o
   7   3   2        9.51      370.11    273.17 o
   9   3   2     2959.75     3524.83    253.80 o
  11   3   2       23.26     1106.26    332.29 o
  13   3   2     1890.41     1960.61    548.68 o
  15   3   2      133.22     1137.39    686.53 o
  17   3   2       87.47     1469.66    766.93 o
  19   3   2     1135.35     2225.48   1073.38 o
  21   3   2      384.00     3677.93   2073.94 o
  23   3   2      732.36     3297.43   1435.33 o
  25   3   2       30.30     3292.62   1296.02 o
  27   3   2      181.43     3007.40   1193.23 o
   0   4   2    67809.54    68008.22  13380.42 o
   2   4   2    36454.70    35389.00   2022.73 o
   4   4   2    23931.74    23843.33   1258.48 o
   6   4   2   196629.70   187496.16  15045.20 o
   8   4   2   108430.71   108547.68   4578.55 o
  10   4   2     6830.88     5272.29    390.86 o
  12   4   2   128825.64   115643.48   4702.55 o
  14   4   2    81742.95    81537.00   5476.95 o
  16   4   2     1508.97     1396.86    690.41 o
  18   4   2    28407.36    25151.61   1413.83 o
  20   4   2    59716.25    62059.72   3795.91 o
  22   4   2     6551.95     8606.47   1523.89 o
  24   4   2    17276.43    19186.88   1683.45 o
  26   4   2    65395.30    65501.08   5163.10 o
  28   4   2     4379.61     4367.33   1415.62 o
   1   5   2    18088.75    15738.32    952.72 o
   3   5   2      276.79      796.48    275.28 o
   5   5   2    20236.36    19972.02   1300.38 o
   7   5   2    21603.49    19010.54   1227.22 o
   9   5   2     4691.52     3949.68    324.55 o
  11   5   2    34681.80    32194.42   2293.25 o
  13   5   2     2077.42     3971.29    592.96 o
  15   5   2     7265.82     8114.15    872.12 o
  17   5   2    10817.79     8451.74   1000.10 o
  19   5   2      409.01      792.52   1049.89 o
  21   5   2     4408.46     3731.61   1552.80 o
  23   5   2     3735.00     6288.77   1484.33 o
  25   5   2       40.72     2982.18   1557.79 o
  27   5   2     3465.87     2546.35   1603.06 o
   0   6   2  1630001.13  1425634.63 133886.97 o
   2   6   2     3825.96     4610.66    321.28 o
   4   6   2    50464.13    53599.60   2674.74 o
   6   6   2  1252731.13  1083432.88  36008.20 o
   8   6   2    37142.07    36084.25   1765.03 o
  10   6   2   162562.03   168577.94   7750.35 o
  12   6   2   761069.50   783109.25  27886.10 o
  14   6   2   169722.53   171522.13  10084.52 o
  16   6   2    88217.46    86922.49   2775.82 o
  18   6   2   350358.44   341305.84  14873.90 o
  20   6   2   219430.98   204694.05  14152.22 o
  22   6   2    57950.84    52116.24   5068.25 o
  24   6   2    94346.38   100022.58   5643.25 o
  26   6   2   180274.33   199985.47  20474.57 o
   1   7   2    32033.49    26219.13   2305.01 o
   3   7   2      627.56     1190.86    286.90 o
   5   7   2    17584.11    16789.89   1384.77 o
   7   7   2     4823.59     5435.76    419.14 o
   9   7   2       69.00     1011.64    387.51 o
  11   7   2     9708.85    11189.57    631.54 o
  13   7   2      185.83     1325.11    642.47 o
  15   7   2     1321.20     1609.89    738.83 o
  17   7   2    13870.18    14104.51    905.66 o
  19   7   2      105.07     2075.49    918.73 o
  21   7   2     5697.12     5069.79   1240.53 o
  23   7   2     6235.88     3467.06   1500.05 o
  25   7   2       79.86      923.83   1697.72 o
   0   8   2   126571.73    99045.00  14449.92 o
   2   8   2     6875.12     7497.18    448.95 o
   4   8   2     3932.49     4064.82    344.60 o
   6   8   2   138377.83   133799.88   8937.04 o
   8   8   2    50015.95    51447.93   1587.11 o
  10   8   2     3536.87     4205.70    536.44 o
  12   8   2    67171.34    68659.55   2049.40 o
  14   8   2    52051.77    50249.87   3150.71 o
  16   8   2      754.87     1891.36    756.19 o
  18   8   2    19642.30    20296.31   1244.33 o
  20   8   2    50363.85    49249.05   3222.93 o
  22   8   2      140.38     2257.89   1752.54 o
  24   8   2    10323.66     5337.24   2215.57 o
  26   8   2    48305.50    46018.75   4227.36 o
   1   9   2      422.92     1184.00    374.01 o
   3   9   2        1.52      464.91    463.94 o
   5   9   2      670.33     1268.82    432.91 o
   7   9   2      715.65     1228.03    563.02 o
   9   9   2       59.30      695.39    517.75 o
  11   9   2       86.64     1065.98    686.33 o
  13   9   2        0.58     1011.79    603.34 o
  15   9   2        5.32     1224.05    748.73 o
  17   9   2      585.92     1769.97    955.59 o
  19   9   2       35.08     2573.80   1007.03 o
  21   9   2        5.48     2269.47   1145.75 o
  23   9   2      272.99     2003.04   1894.86 o
  25   9   2      181.84      853.17   2091.91 o
   0  10   2     1243.56     1533.36    650.37 o
   2  10   2    58710.52    50815.17   3878.66 o
   4  10   2    86996.68    76172.65   5239.04 o
   6  10   2    14902.58    13246.92    705.56 o
   8  10   2    47227.89    41897.74   1750.39 o
  10  10   2    96083.96    97777.67   8021.24 o
  12  10   2    20887.26    20471.71   1227.31 o
  14  10   2    12280.16    13464.78   1132.51 o
  16  10   2    65177.19    62017.31   3672.44 o
  18  10   2    12020.66     9737.85   1382.58 o
  20  10   2     2681.05     4887.15   1237.04 o
  22  10   2    52756.09    58016.92   6552.58 o
  24  10   2    20897.94    16774.62   2770.86 o
   1  11   2     8457.82     8203.27    473.41 o
   3  11   2      214.30     1804.55    695.22 o
   5  11   2    10614.06    11689.19    840.51 o
   7  11   2     4869.81     5423.83    909.02 o
   9  11   2      483.24     2350.65    710.12 o
  11  11   2     7130.84     7722.95    751.42 o
  13  11   2      495.32     1602.31    866.55 o
  15  11   2     3095.19     3530.82   1115.90 o
  17  11   2     4489.20     5259.50   1227.71 o
  19  11   2       21.07     1831.98   1195.36 o
  21  11   2     1620.77     4118.17   1282.99 o
   0  12   2    30750.62    31490.07   1567.94 o
   2  12   2   275409.31   257027.25   9843.79 o
   4  12   2   418094.50   392058.78  17897.20 o
   6  12   2    28185.01    28377.99   1822.65 o
   8  12   2    93662.66    96960.42   4773.92 o
  10  12   2   407118.13   428804.97  13281.18 o
  12  12   2     7638.30     8579.04    871.28 o
  14  12   2    35834.16    36269.41   2499.67 o
  16  12   2   377968.13   371531.16  26875.20 o
  18  12   2     1059.47     4281.35   1271.69 o
  20  12   2     4473.56     5036.09   1435.04 o
   1  13   2     2537.75     3144.83    586.67 o
   3  13   2      253.63     1714.85    555.15 o
   5  13   2     4447.20     4879.65    592.05 o
   7  13   2     1859.20     2871.39    668.30 o
   9  13   2     1273.20     1921.33    724.21 o
  11  13   2     2419.38     4508.97    822.21 o
  13  13   2     2628.83     3004.07    922.02 o
  15  13   2     1357.56     2837.30   1145.32 o
  17  13   2     1320.05     1866.24   1142.18 o
  19  13   2      335.90     2219.16   1314.91 o
   0  14   2    16448.86    16782.39   1062.12 o
   2  14   2     3074.76     4271.70    710.83 o
   4  14   2    18285.69    18335.81   1231.44 o
   6  14   2     6250.72     7137.95    731.61 o
   8  14   2      669.70     1422.92    736.06 o
  10  14   2    25584.95    25174.50   1738.47 o
  12  14   2     3445.76     4433.56    950.12 o
  14  14   2      645.40     2132.53   1082.33 o
  16  14   2    14192.23    14208.23   1497.68 o
   1  15   2      112.11      762.81    693.17 o
   3  15   2        8.79     1480.02    740.59 o
   5  15   2        0.09     1443.30    870.80 o
   7  15   2       75.85      547.46    744.00 o
   9  15   2        5.06      757.82    756.13 o
  11  15   2       15.56     1812.52    985.64 o
  13  15   2       29.08     1527.93   1111.09 o
   0  16   2    43742.74    40176.88   2044.43 o
   2  16   2     8076.87     9048.14    814.77 o
   4  16   2     3618.59     3873.30    793.59 o
   6  16   2    44076.05    42073.74   2829.26 o
   8  16   2    21148.35    20588.31   1692.56 o
  10  16   2     4012.39     6203.32    992.90 o
   1  17   2     1264.04     2641.59    795.48 o
   3  17   2      308.95     1083.85    853.86 o
   5  17   2     1373.08     2287.73    821.42 o
   2   1   3    15899.06    15171.42    855.15 o
   4   1   3    25741.59    28061.98   1484.02 o
   6   1   3      717.06      803.38    201.92 o
   8   1   3    40737.89    44479.59   1616.38 o
  10   1   3     4683.93     5065.01    316.12 o
  12   1   3    27611.79    29677.37   1703.79 o
  14   1   3    19567.09    19610.93   1142.50 o
  16   1   3     3751.88     3822.59    604.36 o
  18   1   3    22206.00    22345.58   1297.24 o
  20   1   3     4249.85     4104.26    598.31 o
  22   1   3     3901.15     4331.96    771.63 o
  24   1   3    13723.75    13354.02   1440.01 o
  26   1   3     1792.50     1563.42    965.98 o
  28   1   3     6355.68     4178.09   1158.92 o
   1   2   3   396168.81   388178.66  12008.30 o
   3   2   3    13099.09    13590.93    749.95 o
   5   2   3   293007.13   286510.63  13539.37 o
   7   2   3   285880.88   281912.84  14316.36 o
   9   2   3    36243.32    35201.91   1435.55 o
  11   2   3   119302.85   118445.73   3884.70 o
  13   2   3   220350.95   223985.67  10734.51 o
  15   2   3    25355.46    26666.86   1893.52 o
  17   2   3    39815.30    42202.96   3498.70 o
  19   2   3   164090.09   171948.05   8693.11 o
  21   2   3    14634.59    14552.97   1346.49 o
  23   2   3    16520.29    17580.81   1097.46 o
  25   2   3    81524.64    73857.28   8363.92 o
  27   2   3    13025.87    11289.06   2305.13 o
   2   3   3   616523.19   579545.88  12772.11 o
   4   3   3   452413.84   419905.31  16892.02 o
   6   3   3    55953.30    54647.41   1911.74 o
   8   3   3   707771.00   696548.38  24258.56 o
  10   3   3   168838.06   166505.00   6172.45 o
  12   3   3   193999.11   193796.92   6497.18 o
  14   3   3   431944.25   434054.25  19234.05 o
  16   3   3    14547.54    14887.44   1124.88 o
  18   3   3   189710.05   198429.23  11528.06 o
  20   3   3   177553.09   180272.09  12603.05 o
  22   3   3      971.41     3262.64   1582.53 o
  24   3   3   140180.75   156528.30   4301.64 o
  26   3   3    64368.63    52794.77   6741.46 o
  28   3   3    15864.77    15443.72   2358.22 o
   1   4   3   136026.50   157036.11  14533.57 o
   3   4   3   466150.16   498066.50  43639.31 o
   5   4   3   148642.44   143368.06   7523.84 o
   7   4   3    64424.11    67271.59   3201.77 o
   9   4   3   409038.59   399941.53  15755.48 o
  11   4   3   141062.03   146901.50   3777.37 o
  13   4   3    32294.44    32756.41   1270.56 o
  15   4   3   213504.67   202724.53   9045.14 o
  17   4   3   109948.44    95268.34   5496.58 o
  19   4   3    26114.96    25193.56   2138.20 o
  21   4   3   102625.69   111581.77  13421.88 o
  23   4   3    76413.06    68989.84   8802.31 o
  25   4   3    13250.60    13206.85   3019.91 o
  27   4   3    51136.51    45128.06   4785.97 o
   2   5   3    23867.69    27217.36   2842.14 o
   4   5   3    15887.01    16656.30   1126.87 o
   6   5   3     6857.18     7290.36    504.30 o
   8   5   3    44331.72    45408.33   2180.77 o
  10   5   3     3932.73     4249.91    387.63 o
  12   5   3    23379.13    22505.00    584.45 o
  14   5   3    24639.88    26038.54    909.77 o
  16   5   3      726.53     1390.94    836.00 o
  18   5   3    18946.79    14322.93   1552.12 o
  20   5   3     6377.41     3678.42   1001.95 o
  22   5   3     4323.75     2149.89   1417.84 o
  24   5   3    14436.65    12986.13   2655.49 o
  26   5   3     1364.47     2977.97   1450.58 o
   1   6   3    10446.14    11576.99   1132.90 o
   3   6   3     6971.03     5808.39   1009.26 o
   5   6   3    24926.20    25932.03   1026.57 o
   7   6   3     6052.93     5730.85    448.55 o
   9   6   3     6412.81     5985.03    503.56 o
  11   6   3     5698.70     6129.19    496.68 o
  13   6   3     7275.90     7272.71    721.40 o
  15   6   3     7738.02     7898.54    696.09 o
  17   6   3      970.32     1992.03    846.37 o
  19   6   3     3681.91     2043.42    948.46 o
  21   6   3     2240.91      782.87   1114.50 o
  23   6   3     2170.62     2661.32   1688.13 o
  25   6   3     2628.17     4121.96   1699.19 o
   2   7   3    19490.08    20176.83   1224.13 o
   4   7   3    11176.17    10685.02    524.67 o
   6   7   3     3537.28     3424.72    435.70 o
   8   7   3    20769.81    21354.59    981.57 o
  10   7   3     1550.08     2291.95    539.35 o
  12   7   3    11640.53    10602.93    654.03 o
  14   7   3    12148.85    12988.88    800.99 o
  16   7   3      523.55     2031.84    720.28 o
  18   7   3    13638.41    13869.45    894.04 o
  20   7   3     4936.15     3931.32    952.85 o
  22   7   3     3152.15     1015.67   1389.18 o
  24   7   3    11162.42     9566.30   1623.02 o
  26   7   3      955.91     2681.72   1608.32 o
   1   8   3    90909.05    88662.61   5996.03 o
   3   8   3   339880.75   308370.72  12159.52 o
   5   8   3   143930.22   139811.75  11512.24 o
   7   8   3    49199.61    49680.69   4607.69 o
   9   8   3   260620.98   253762.77  12220.52 o
  11   8   3   105197.02    97372.66   9737.91 o
  13   8   3    37289.77    36180.80   1795.13 o
  15   8   3   178880.44   167353.42  20484.67 o
  17   8   3    81017.17    79083.69   2841.47 o
  19   8   3    20845.52    21414.64   1546.63 o
  21   8   3    81618.88    80462.15   8665.18 o
  23   8   3    70599.20    55304.38   8365.06 o
  25   8   3    12761.50    10494.57   2586.09 o
   2   9   3   315041.63   310512.03  13064.03 o
   4   9   3   200612.50   169852.42  12324.27 o
   6   9   3    29784.11    29199.07   2641.99 o
   8   9   3   289316.50   281556.81  14873.06 o
  10   9   3    67745.48    66606.84   1602.09 o
  12   9   3    79946.13    81923.43   3402.17 o
  14   9   3   199730.83   194683.55  18253.39 o
  16   9   3     8705.35     9762.98    855.72 o
  18   9   3   105949.16    98500.17   5308.59 o
  20   9   3   105778.77   116878.92   6289.22 o
  22   9   3      998.25     2199.79   1873.62 o
  24   9   3    87652.25    76677.70  13189.42 o
   1  10   3    58145.43    52104.14   3430.78 o
   3  10   3     4237.36     4432.52    606.60 o
   5  10   3    49274.23    44646.21   4237.31 o
   7  10   3    75555.55    72201.90   8737.55 o
   9  10   3     2662.02     3591.06    685.28 o
  11  10   3    26019.62    24879.07   1035.42 o
  13  10   3    67397.39    72586.52   2009.00 o
  15  10   3     4045.35     6402.41   1036.37 o
  17  10   3    13382.85    15132.12   1126.03 o
  19  10   3    38340.14    42049.80   2574.94 o
  21  10   3     4926.04     6214.17   1289.77 o
  23  10   3     7946.39     6029.19   1906.27 o
   2  11   3    25614.68    23110.06   1064.13 o
   4  11   3    11089.70    11348.73    763.73 o
   6  11   3     5580.46     5544.40    769.69 o
   8  11   3    21734.62    20350.19   4158.08 o
  10  11   3     1763.87     2568.28    744.25 o
  12  11   3    10479.92    12088.16   1326.46 o
  14  11   3    15079.22    16142.58   1606.26 o
  16  11   3        4.76     1952.68   1263.60 o
  18  11   3    14904.40    14786.88   1408.81 o
  20  11   3     7712.24     8502.98   1210.02 o
   1  12   3     4068.34     4296.73    527.77 o
   3  12   3     2931.51     3551.23    760.37 o
   5  12   3     4457.53     4905.31    815.42 o
   7  12   3     1319.87     1097.09    874.73 o
   9  12   3     5883.88     5550.17    887.65 o
  11  12   3     2687.50     3076.75    795.87 o
  13  12   3      751.16     1642.80    999.81 o
  15  12   3     2208.82     3207.28   1197.79 o
  17  12   3      913.09     2238.12   1280.22 o
  19  12   3     1444.04     2807.25   1158.44 o
   2  13   3    11340.47    11781.63    831.34 o
   4  13   3     4199.99     4301.24    847.03 o
   6  13   3     3390.36     3353.09   1084.08 o
   8  13   3    10118.88     8797.35   1450.84 o
  10  13   3      854.98     1538.10    996.90 o
  12  13   3     4626.37     3988.36    849.87 o
  14  13   3     7515.61     7743.18   1150.44 o
  16  13   3       28.12     1875.60   1346.25 o
  18  13   3     6669.92     6945.71   1411.46 o
   1  14   3    79606.80    78709.24   2437.98 o
   3  14   3    17894.01    18296.50   1459.23 o
   5  14   3    59724.20    55053.84   4350.87 o
   7  14   3    77183.88    72672.32   9975.06 o
   9  14   3    17614.04    17575.99   2137.25 o
  11  14   3    39321.07    39893.27   1551.87 o
  13  14   3    67641.51    73508.03   3203.57 o
  15  14   3    14925.56    15376.38   1395.44 o
   2  15   3    86252.21    82265.61   6142.01 o
   4  15   3    51001.04    48387.45   3192.57 o
   6  15   3    10235.94    11806.67   1512.64 o
   8  15   3    82922.27    74040.38   9967.75 o
  10  15   3    18980.02    16778.67   2827.48 o
  12  15   3    23177.05    23632.78   1653.32 o
   1  16   3    11517.39    15300.41   1166.46 o
   3  16   3    41034.77    41857.23   3482.36 o
   5  16   3    13130.67    13252.79   1932.90 o
   7  16   3    11344.97    11203.25   1409.45 o
   9  16   3    32318.47    32530.69   1390.93 o
   0   0   4  1757679.13  1378915.50 193322.13 o
   2   0   4    40379.57    38908.14   3449.69 o
   4   0   4     4125.66     4159.12    602.13 o
   6   0   4  1257541.50  1255499.13  50600.18 o
   8   0   4   107498.16   109106.56   4032.40 o
  10   0   4    33275.77    34847.43   1525.85 o
  12   0   4   785673.75   729697.69  48207.60 o
  14   0   4   234270.53   229054.05   9811.61 o
  16   0   4    21611.79    22281.04   1122.04 o
  18   0   4   407977.03   419847.47  18648.91 o
  20   0   4   286731.56   286001.59  13284.16 o
  22   0   4    16585.74    13005.27   2122.17 o
  24   0   4   121366.27   121549.45   6560.71 o
  26   0   4   213054.34   138248.92  42533.47 o
   1   1   4    55343.12    57046.39   2386.31 o
   3   1   4     7033.16     8016.08    539.42 o
   5   1   4    61940.07    64979.30   3109.16 o
   7   1   4    45883.32    40962.78   2075.99 o
   9   1   4    17033.86    19393.68    923.29 o
  11   1   4    81298.95    80473.05   4190.82 o
  13   1   4    12269.30    12365.24    700.58 o
  15   1   4    14924.20    16071.13    730.76 o
  17   1   4    32583.81    33571.23   1497.55 o
  19   1   4     2984.26     3404.54    575.06 o
  21   1   4    16437.45    12099.79   1306.14 o
  23   1   4    10026.00     7960.40   1923.23 o
  25   1   4        3.95     3208.03   1163.89 o
  27   1   4    11081.98     9568.69   4372.29 o
   0   2   4   104075.17   104027.28   9119.52 o
   2   2   4     1926.61     2941.04    541.16 o
   4   2   4      665.15     1657.61    434.49 o
   6   2   4   117725.34   115661.04   5723.32 o
   8   2   4    38809.07    38689.66   1717.96 o
  10   2   4       71.04      888.39    420.72 o
  12   2   4    65234.14    64555.89   3607.68 o
  14   2   4    32231.71    37060.09   1872.19 o
  16   2   4     6140.42     7383.46    754.28 o
  18   2   4    17774.12    18324.26   1747.96 o
  20   2   4    40166.75    38496.60   2791.90 o
  22   2   4     1627.39     1864.25    867.41 o
  24   2   4     5604.45     4145.07   1508.41 o
  26   2   4    42422.91    29255.51   9172.33 o
   1   3   4     3960.35     4838.72    661.31 o
   3   3   4      157.22     1202.47    640.31 o
   5   3   4      409.76     1435.68    672.14 o
   7   3   4      218.57     1094.85    464.90 o
   9   3   4     2277.17     3097.74    386.22 o
  11   3   4      566.22     1225.49    431.07 o
  13   3   4     2597.71     3128.95    442.17 o
  15   3   4     1040.93     2550.95    603.66 o
  17   3   4      535.93     2326.94    744.64 o
  19   3   4       20.12     2247.33    828.84 o
  21   3   4      416.16     3305.12    987.11 o
  23   3   4      181.94     1927.12   2735.61 o
  25   3   4        1.08     1598.39   1926.51 o
  27   3   4      251.08     2679.79   2352.97 o
   0   4   4      205.15     2375.43   1582.50 o
   2   4   4    67746.52    74378.82   4500.82 o
   4   4   4   127876.46   116786.46   4961.71 o
   6   4   4     7255.13     6741.50    655.39 o
   8   4   4    52298.55    50481.39   1992.16 o
  10   4   4   148496.58   143141.25   6126.82 o
  12   4   4    10596.88    10029.57    422.18 o
  14   4   4    11455.84    11534.27    611.74 o
  16   4   4    92569.85    91859.81   3221.92 o
  18   4   4     8650.63     7427.71    928.84 o
  20   4   4     1098.74     1738.82    969.15 o
  22   4   4    64911.63    58164.72   4656.61 o
  26   4   4      564.05     2822.41   2680.82 o
   1   5   4    54750.75    65126.85   6031.48 o
   3   5   4     2547.11     4556.90   1468.21 o
   5   5   4    79785.98    83688.91  13991.95 o
   7   5   4    14377.57    14114.06   1041.00 o
   9   5   4    10324.43    10163.28    636.38 o
  11   5   4    36910.88    35679.55   1526.19 o
  13   5   4    15350.20    15101.79    637.57 o
  15   5   4    12787.26    14383.77    721.47 o
  17   5   4    34139.27    31480.96   2035.03 o
  19   5   4     1596.22     2419.19    945.75 o
  21   5   4    13454.57    12879.38   1641.29 o
  23   5   4    14852.10    18362.96   2809.72 o
  25   5   4      613.59     1020.69   2668.12 o
   0   6   4   100464.77   112159.83  18130.95 o
   2   6   4   340925.28   367478.09  33999.84 o
   4   6   4   507210.72   591378.88  30365.59 o
   6   6   4    94444.38    93377.50   2549.18 o
   8   6   4    95293.43    90842.33   3604.88 o
  10   6   4   498872.94   462066.19   8384.54 o
  12   6   4    32126.39    31772.29   1030.70 o
  14   6   4    22468.12    23268.47    693.71 o
  16   6   4   465675.16   447558.22  15408.09 o
  18   6   4     1446.11     2450.20    909.85 o
  20   6   4      895.70     1778.56    997.35 o
  22   6   4   274524.50   301093.00  27368.99 o
  24   6   4     4583.58     4222.46   2553.74 o
   1   7   4    34005.39    41161.54   3267.70 o
   3   7   4     1908.94     3232.44   1293.62 o
   5   7   4    44717.54    44136.83   1112.32 o
   7   7   4    23435.13    23490.19   1016.95 o
   9   7   4     1807.90     2886.66    495.07 o
  11   7   4    33426.53    33211.57   2210.96 o
  13   7   4     2646.58     2596.09    686.09 o
  15   7   4    13760.34    13826.50    666.17 o
  17   7   4    19008.75    17041.51    803.63 o
  19   7   4       23.01     1894.26    995.83 o
  21   7   4     5084.83     3308.73   1106.90 o
  23   7   4    14855.89     9060.11   2919.83 o
   0   8   4     2669.20     2741.35   1778.05 o
   2   8   4    46055.60    51020.48   1612.52 o
   4   8   4    85139.29    89704.56   3208.56 o
   6   8   4      236.31      744.10    631.91 o
   8   8   4    29580.27    29030.42   2028.20 o
  10   8   4   105573.18   107734.91   5148.59 o
  12   8   4     1671.18     2610.48    621.19 o
  14   8   4     3300.09     3520.06    769.33 o
  16   8   4    66751.78    69391.60   2710.22 o
  18   8   4     2695.02     4734.30    775.29 o
  20   8   4       38.33     1633.46   1039.52 o
  22   8   4    46261.28    47025.33   4699.60 o
   1   9   4       26.07     1638.17   1197.93 o
   3   9   4       77.10      308.72   1200.53 o
   5   9   4       79.04      824.06    645.81 o
   7   9   4      884.24      766.55    671.54 o
   9   9   4        1.02     1356.23    937.46 o
  11   9   4     1524.47     1253.84    590.20 o
  13   9   4      808.69     1146.87    678.44 o
  15   9   4      133.73     1883.86    978.13 o
  17   9   4       32.64     2186.52    935.10 o
  19   9   4       31.94     1691.37   1084.69 o
  21   9   4        2.50     1971.06   1310.46 o
   0  10   4    86263.21    86197.68   6682.78 o
   2  10   4    14322.71    13260.00    711.76 o
   4  10   4     6684.55     7160.24    769.74 o
   6  10   4    97208.32    96156.38   6019.55 o
   8  10   4    40008.92    37688.22   1770.59 o
  10  10   4     4184.85     4841.75    822.96 o
  12  10   4    64952.46    64255.24   4280.02 o
  14  10   4    40172.87    40370.84   1852.15 o
  16  10   4      471.49     1733.44   1128.92 o
  18  10   4    25625.21    25681.66   1158.58 o
  20  10   4    39885.31    41273.71   3332.13 o
   1  11   4    26452.62    24932.08   1996.83 o
   3  11   4      958.70     1804.31    721.77 o
   5  11   4    19915.81    20163.78    937.08 o
   7  11   4     9339.34    10442.69    863.52 o
   9  11   4     1322.00     2442.84    838.11 o
  11  11   4    16283.26    16290.99   1193.82 o
  13  11   4     1206.81     1998.60   1213.93 o
  15  11   4     3546.38     5439.35   1153.94 o
  17  11   4    14956.56    16864.67   1539.59 o
  19  11   4      170.65     3463.24   1090.52 o
   0  12   4   434856.97   387376.63  32819.68 o
   2  12   4    17281.50    18460.84   1682.86 o
   4  12   4      769.39     2624.59    793.75 o
   6  12   4   354503.09   355378.66   9964.83 o
   8  12   4    40343.07    47353.08   4353.17 o
  10  12   4     5160.12     6387.92   1116.32 o
  12  12   4   240523.86   256350.34  10157.31 o
  14  12   4    84994.02    92151.70   7554.50 o
  16  12   4     3444.45     6764.02   1461.96 o
  18  12   4   132121.78   125727.83   5455.66 o
   1  13   4     7000.55     6953.69    715.12 o
   3  13   4      660.79     1465.92    840.77 o
   5  13   4     7389.80     6794.61    902.22 o
   7  13   4     6918.96     7888.21   1085.60 o
   9  13   4     2135.10     2390.18   1066.10 o
  11  13   4    10283.48    10449.74   1471.05 o
  13  13   4     1910.76     3788.80   1394.13 o
  15  13   4     1986.57     3851.52   1487.69 o
   0  14   4    19667.79    17512.05   1342.34 o
   2  14   4     1689.21     2141.52    798.86 o
   4  14   4     5124.64     6285.91    822.50 o
   6  14   4    22422.44    21311.97   1469.49 o
   8  14   4     1091.02     1429.04   1101.29 o
  10  14   4     7360.69     6391.38   1234.92 o
  12  14   4    11348.77    10618.11   1596.49 o
  14  14   4     3832.88     3221.85   1638.38 o
   1  15   4      108.90     1628.45   1349.38 o
   3  15   4       95.49     1219.79    883.91 o
   5  15   4      287.11     1301.96   1219.97 o
   7  15   4        8.14     2070.01   2711.55 o
   9  15   4        0.42     1136.96   1225.85 o
   0  16   4      249.01     2424.67   1365.44 o
   2  16   4    20748.82    21519.59   1125.40 o
   4  16   4    30091.30    31830.45   3242.54 o
   2   1   5    52637.94    51721.21   1802.16 o
   4   1   5    12058.29    13713.67    772.50 o
   6   1   5    13011.71    12311.83    701.03 o
   8   1   5    37672.96    34891.49   1244.71 o
  10   1   5     1707.55     2375.68    557.11 o
  12   1   5     8562.00     8575.90    543.50 o
  14   1   5    28443.11    25953.77    958.78 o
  16   1   5      100.21     1254.45    666.68 o
  18   1   5    17052.21    17292.47   1103.47 o
  20   1   5    15017.81    14315.72   1027.52 o
  22   1   5     6121.97     5596.05    981.30 o
  24   1   5    17340.22    16205.05   1538.10 o
   1   2   5     9089.50     9655.95    928.69 o
   3   2   5   337752.66   331625.47  14334.80 o
   5   2   5    20379.14    20174.50   1293.03 o
   7   2   5     5167.39     5883.33    716.62 o
   9   2   5   220304.44   217208.45  13193.81 o
  11   2   5    48699.38    49230.85   3367.24 o
  13   2   5     1844.58     3618.44    626.58 o
  15   2   5   129891.04   134638.78   4523.09 o
  17   2   5    63798.18    71626.64   1851.31 o
  19   2   5     1591.00     3024.68    861.25 o
  21   2   5    72629.69    74075.44   4100.48 o
  23   2   5    51032.28    47892.45   2452.59 o
  25   2   5     1067.63     3155.48   1858.58 o
   2   3   5   305474.13   291609.41  14517.09 o
   4   3   5   168612.95   166056.59   5751.19 o
   6   3   5    36346.70    38117.88   1612.66 o
   8   3   5   243673.14   222542.81  12656.01 o
  10   3   5    55632.27    53815.18   2473.68 o
  12   3   5    67091.03    69081.08   4119.43 o
  14   3   5   175215.03   170382.39  10013.83 o
  16   3   5    10193.13    12013.65    898.49 o
  18   3   5    98108.73   106823.29   3853.44 o
  20   3   5    95291.03    97080.90   5790.09 o
  22   3   5     1763.60     2621.21   1148.41 o
  24   3   5    79480.69    78838.32   3855.95 o
   1   4   5   225504.13   228225.45  13659.55 o
   3   4   5     6040.50     5860.71    993.65 o
   5   4   5   157451.75   160811.34  10251.39 o
   7   4   5   261345.38   251220.00  20105.39 o
   9   4   5     6472.20     6681.78    598.09 o
  11   4   5    92816.92    83097.52   2642.53 o
  13   4   5   218746.14   197352.63   7390.21 o
  15   4   5    10303.15    12333.04    952.29 o
  17   4   5    43804.03    51392.26   2747.31 o
  19   4   5   145240.28   165961.83  11275.11 o
  21   4   5    15731.62    12340.50   1550.04 o
  23   4   5    18192.88    13047.45   1922.50 o
  25   4   5    87230.34    86148.63   5445.53 o
   2   5   5    42817.74    39320.43   2329.58 o
   4   5   5    23516.84    23724.17   1509.65 o
   6   5   5     7956.87     8398.04    636.70 o
   8   5   5    24591.78    24754.95    877.29 o
  10   5   5     4815.57     4809.84    459.24 o
  12   5   5    17855.35    16723.86    780.93 o
  14   5   5    17867.49    17594.82   1139.38 o
  16   5   5      214.86     1950.66    802.71 o
  18   5   5    28347.83    29043.48   1602.63 o
  20   5   5     9905.37    10091.83   1146.01 o
  22   5   5     1928.23     2782.92   1379.05 o
  24   5   5    20087.16    19999.30   2808.93 o
   1   6   5     1181.10     2233.82   1746.34 o
   3   6   5     4861.08     5518.08   1126.01 o
   5   6   5      651.69     2102.16   1126.67 o
   7   6   5     3113.42     3148.03    653.16 o
   9   6   5     2275.21     2681.74    455.61 o
  11   6   5     2179.77     2104.44    525.18 o
  13   6   5     1588.88     1815.98    621.47 o
  15   6   5     1088.35     1615.57    808.54 o
  17   6   5     3108.65     3547.25    870.21 o
  19   6   5      498.61     2019.00   1146.49 o
  21   6   5     1354.21     2131.68   1148.56 o
  23   6   5     1693.02     2291.72   1651.12 o
   2   7   5    25147.35    27104.49   2705.27 o
   4   7   5    14254.13    14815.40   1028.13 o
   6   7   5     4489.85     4833.83    679.22 o
   8   7   5    21895.99    22920.09   1457.66 o
  10   7   5     3361.70     3838.13    498.86 o
  12   7   5    12238.89    11812.37    675.08 o
  14   7   5    15779.60    14961.03    770.91 o
  16   7   5        5.54     1563.32    886.72 o
  18   7   5    16853.07    16100.18   2245.98 o
  20   7   5     6926.03     5687.69   1097.30 o
  22   7   5     1870.36     3606.51   1456.44 o
   1   8   5   164256.67   182105.52  10352.23 o
   3   8   5     6914.03     6518.05   1464.48 o
   5   8   5   108573.49   106039.67   2586.18 o
   7   8   5   191023.28   181433.64   6629.78 o
   9   8   5     6390.88     6602.50    663.33 o
  11   8   5    67817.90    58795.99   2021.11 o
  13   8   5   162591.13   156263.28   6120.00 o
  15   8   5    10198.70    10184.12    804.64 o
  17   8   5    37157.94    35286.07   1838.94 o
  19   8   5   111389.33   112943.26   8350.37 o
  21   8   5    14640.30    10988.66   1495.55 o
   2   9   5   129907.69   132290.39   5187.72 o
   4   9   5    80604.95    87415.42   2377.64 o
   6   9   5    13566.29    13938.72    801.70 o
   8   9   5   150477.61   144514.28   6755.46 o
  10   9   5    30487.01    31715.27   3588.01 o
  12   9   5    38524.76    37912.58   2422.64 o
  14   9   5   107812.25   108264.09   4367.48 o
  16   9   5     2521.03     3133.25    815.34 o
  18   9   5    46590.62    50190.18   3288.74 o
  20   9   5    49197.00    54532.90   3279.03 o
   1  10   5     5272.93     6769.05   1473.94 o
   3  10   5    92252.23    96578.80   6171.81 o
   5  10   5    12907.83    12043.04   1045.31 o
   7  10   5     1839.46     2564.72    767.09 o
   9  10   5    79101.54    76327.13   5530.22 o
  11  10   5    17159.33    18312.12   1174.55 o
  13  10   5      968.75     1530.81   1135.66 o
  15  10   5    50808.52    52830.42   2501.01 o
  17  10   5    17097.41    19161.21   1338.57 o
  19  10   5      766.43     2597.23   2146.42 o
   2  11   5    18259.55    16238.46    849.25 o
   4  11   5    10777.40    11086.93    873.32 o
   6  11   5     2720.78     2603.42    820.49 o
   8  11   5    27662.18    27213.27   1093.51 o
  10  11   5     3159.58     4533.59    909.58 o
  12  11   5     9661.92     8097.35   1189.12 o
  14  11   5    18950.15    15305.99   1435.87 o
  16  11   5      153.18     2034.40   1277.82 o
  18  11   5    10414.76    11640.76   1401.63 o
   1  12   5      520.68     1266.38    760.87 o
   3  12   5      283.54     1442.10    825.64 o
   5  12   5      231.50     1024.23    837.41 o
   7  12   5     1580.20     1732.88    885.57 o
   9  12   5      178.57     1068.55    979.73 o
  11  12   5      448.04     1049.33   1172.78 o
  13  12   5     1003.11     1802.62   1300.31 o
  15  12   5      143.78      912.68   3181.55 o
   2  13   5     9687.39     9166.61    955.83 o
   4  13   5     7475.23     7621.65    976.54 o
   6  13   5     1194.27     1435.72    958.24 o
   8  13   5    13069.72    12441.25   1165.07 o
  10  13   5     2207.75     3306.27   1203.05 o
  12  13   5     6683.10     5113.72   1405.74 o
   1  14   5    15504.20    17622.95   1336.13 o
   3  14   5    84671.44    87394.57   3247.79 o
   5  14   5    21205.39    21469.64   1215.74 o
   7  14   5     8506.67     8282.76   1604.20 o
   9  14   5    69515.90    74906.91   4074.46 o
   2  15   5    38863.63    40691.95   1583.18 o
   4  15   5    29867.94    32384.61   1282.40 o
   6  15   5     3829.12     5061.36   1241.40 o
   0   0   6      222.84     2730.33   1207.28 o
   2   0   6   350067.53   330040.38  16074.93 o
   4   0   6   520376.63   480681.50  37317.37 o
   6   0   6      504.58     1754.47    940.58 o
   8   0   6   145896.17   146875.55   3411.58 o
  10   0   6   477092.81   535105.56  16459.97 o
  12   0   6     1242.85     1715.19   1912.89 o
  14   0   6    68803.91    58816.55   5956.49 o
  16   0   6   382038.44   345871.47  27344.96 o
  18   0   6    12480.17    13173.78   1105.27 o
  20   0   6    14425.86    15310.77   1277.59 o
  22   0   6   228149.77   210208.00  13847.12 o
  24   0   6    23594.09    26166.72   3060.04 o
   1   1   6    50121.21    49431.49   2020.19 o
   3   1   6      747.33     1651.00    681.01 o
   5   1   6    81466.71    86407.40   4118.23 o
   7   1   6    24582.04    23691.60    978.53 o
   9   1   6    11553.00    11603.05    804.86 o
  11   1   6    50837.00    52711.66   2110.86 o
  13   1   6    16848.81    15894.74   1098.99 o
  15   1   6    18329.07    17774.95    884.02 o
  17   1   6    33861.11    33687.71   1009.40 o
  19   1   6     1461.99     4112.67    848.46 o
  21   1   6    12857.15    12967.03   1044.06 o
  23   1   6    16710.06    17247.06   1304.97 o
   0   2   6    11837.30    15369.78   2144.03 o
   2   2   6    34544.08    37708.19   1769.32 o
   4   2   6    78239.70    79713.38   3057.81 o
   6   2   6     2626.79     3994.85    733.18 o
   8   2   6    16100.87    16981.22    940.03 o
  10   2   6    90130.36    87137.47   3737.01 o
  12   2   6      401.80     2261.15    714.69 o
  14   2   6     1412.29     2739.32    572.84 o
  16   2   6    58057.19    57065.41   2673.05 o
  18   2   6      123.29     2548.93    808.23 o
  20   2   6     1033.01     3036.48    962.54 o
  22   2   6    41051.38    36176.66   2063.09 o
   1   3   6      112.09     1841.17    789.65 o
   3   3   6     1833.90     3342.82    800.83 o
   5   3   6      106.35     2294.92   1041.93 o
   7   3   6        6.32     1651.41    530.09 o
   9   3   6      111.12     1723.28    793.77 o
  11   3   6      259.01     3010.40    961.65 o
  13   3   6       10.01     2441.82    811.03 o
  15   3   6      335.90     1468.22    767.96 o
  17   3   6      158.35     3714.67   1015.83 o
  21   3   6      333.49     2846.54    998.93 o
  23   3   6      196.71     2582.14   1116.73 o
   0   4   6   168499.34   171824.41  21740.68 o
   2   4   6    13199.02    13850.30   1141.43 o
   4   4   6     5821.36     6143.88    903.34 o
   6   4   6   149060.06   140737.30   7195.63 o
   8   4   6    43935.64    40944.13   2224.62 o
  10   4   6     2906.17     4574.90    911.17 o
  12   4   6    82936.40    76519.55   5049.58 o
  14   4   6    50409.36    48303.77   3181.76 o
  16   4   6      244.83     2449.14    881.51 o
  18   4   6    35429.86    37289.23   2568.09 o
  20   4   6    49226.85    54855.87   4050.92 o
  22   4   6      109.75     1595.96   1203.37 o
   1   5   6    42281.27    42944.32   4960.91 o
   3   5   6     1533.81     4381.89   1008.31 o
   5   5   6    44593.67    45014.30   2020.78 o
   7   5   6    35015.49    35392.36   2251.07 o
   9   5   6     8806.12     9244.21    664.45 o
  11   5   6    61495.68    62378.00   3516.15 o
  13   5   6     5338.51     6657.46    694.17 o
  15   5   6    13583.09    14231.48    961.57 o
  17   5   6    26620.81    30436.89   2007.50 o
  19   5   6     1252.34     3097.35   1261.05 o
  21   5   6    13321.90    12421.49   1177.61 o
   0   6   6   446431.75   403846.63  50026.03 o
   2   6   6    13721.86    15172.24   1381.02 o
   4   6   6      932.41     2717.45   1194.07 o
   6   6   6   336664.50   400688.31  43824.39 o
   8   6   6    36153.88    38128.75   2222.27 o
  10   6   6     5174.48     5739.74    676.31 o
  12   6   6   206387.77   183523.89   7080.15 o
  14   6   6    80013.24    69945.43   1815.60 o
  16   6   6     6657.24     6648.22    999.80 o
  18   6   6   111511.18   136011.94   5190.57 o
   1   7   6    41475.46    39378.45   1728.70 o
   3   7   6     2629.89     5130.52   1209.16 o
   5   7   6    31336.15    33608.23   1304.42 o
   7   7   6    16612.52    15740.82    841.83 o
   9   7   6     3430.75     3125.96    664.25 o
  11   7   6    26380.75    25055.62    890.26 o
  13   7   6     4032.01     5370.96    768.73 o
  15   7   6     5539.45     5570.93    914.71 o
  17   7   6    22471.82    21792.23   1191.54 o
  19   7   6     1435.68     2643.16   1252.86 o
   0   8   6    74436.30    75151.63  18562.82 o
   2   8   6     1790.23     3682.79   1092.37 o
   4   8   6       92.29     1026.31   1084.85 o
   6   8   6    79758.81    84080.24   3372.06 o
   8   8   6    15696.32    16136.12    909.46 o
  10   8   6     1332.73     1820.24    716.10 o
  12   8   6    51898.18    48320.21   2223.04 o
  14   8   6    22376.70    19498.77   1477.94 o
  16   8   6     3366.69     4235.26    966.82 o
  18   8   6    18312.90    16627.87   1857.89 o
   1   9   6      144.74     1315.11   1403.02 o
   3   9   6        4.21     1473.83   1190.07 o
   5   9   6      911.16     2060.13    814.53 o
   7   9   6      328.26      922.79    705.68 o
   9   9   6       48.20      638.69    735.63 o
  11   9   6       91.53     1218.49    884.65 o
  13   9   6      357.52     1483.93   1123.60 o
  15   9   6       67.96     2588.13   1881.37 o
  17   9   6      267.33      863.49   1940.55 o
   0  10   6     1502.75     2219.85   2222.91 o
   2  10   6    47232.34    38090.88   1864.12 o
   4  10   6    76274.73    65753.61   3320.13 o
   6  10   6     2372.70     2927.21    725.37 o
   8  10   6    31327.00    31870.31   2182.38 o
  10  10   6    90584.83    86552.42   7609.07 o
  12  10   6     2834.05     2503.84   1029.02 o
  14  10   6     9542.03     7946.46   1203.00 o
  16  10   6    57201.90    56864.96   4126.21 o
   1  11   6    17203.01    17009.94   1842.66 o
   3  11   6       17.34     1752.55   1033.69 o
   5  11   6    24570.32    21088.97   1160.72 o
   7  11   6    10959.49    10877.91    873.60 o
   9  11   6     2878.97     3545.95   1019.36 o
  11  11   6    16831.76    18051.39   1290.62 o
  13  11   6     3453.28     3239.98   1191.64 o
  15  11   6     8510.76     8794.73   1236.51 o
   0  12   6      179.81     2433.36   2615.31 o
   2  12   6   107534.20    92066.63  10610.21 o
   4  12   6   143113.11   127349.09  11282.37 o
   6  12   6      416.90     1496.72    850.86 o
   8  12   6    50237.00    54778.39   3154.70 o
  10  12   6   149305.39   157928.38   2428.59 o
  12  12   6      825.06     1972.60   1258.16 o
   1  13   6     7545.05     7050.06    717.90 o
   3  13   6       71.92     1281.60    968.11 o
   5  13   6    11861.02    11233.68   1053.70 o
   7  13   6     3454.24     3013.71   1051.66 o
   9  13   6     1294.24     2947.66   1234.91 o
   0  14   6    19135.42    23435.70   1712.08 o
   2  14   6     2072.09     2976.92    875.53 o
   4  14   6     5969.66     6111.26   1104.64 o
   2   1   7    26848.59    28493.78   1194.17 o
   4   1   7    17614.95    20082.58   1380.31 o
   6   1   7     4231.56     4460.34    841.58 o
   8   1   7    46739.61    44984.10   1809.99 o
  10   1   7     6277.92     6655.02   1124.67 o
  12   1   7    15627.43    14874.49   1230.44 o
  14   1   7    29713.29    25673.04   2124.54 o
  16   1   7       22.91     2194.17    834.23 o
  18   1   7    13624.10    14520.01   1207.88 o
  20   1   7     9504.46    11226.47   1009.02 o
   1   2   7   103780.67   108926.76   4823.50 o
   3   2   7     4501.44     6249.78    801.13 o
   5   2   7    72405.88    72116.27   2358.53 o
   7   2   7   121854.77   127411.44   4742.88 o
   9   2   7     2482.87     3596.19   1068.33 o
  11   2   7    33021.31    33724.44   2109.35 o
  13   2   7   116275.19   130975.84   6577.10 o
  15   2   7     1387.96     2612.03    800.64 o
  17   2   7    11604.98    13836.72   1344.06 o
  19   2   7    84331.69    86219.50   2384.57 o
  21   2   7     3049.25     5249.40   1126.70 o
   2   3   7    69758.01    70588.73   3694.94 o
   4   3   7    53282.42    54852.33   1700.93 o
   6   3   7     6505.44     8388.03   1078.47 o
   8   3   7    78237.48    75667.95   4856.45 o
  10   3   7    18399.82    17282.79   1299.33 o
  12   3   7    29428.42    31091.22   2387.30 o
  14   3   7    51724.33    52582.52   3512.66 o
  16   3   7      731.20     4621.17   1297.98 o
  18   3   7    34127.49    35288.94   1990.50 o
  20   3   7    23688.20    24243.69   1315.75 o
   1   4   7    15453.40    14950.77   1049.09 o
   3   4   7   220339.06   215824.03   9093.65 o
   5   4   7    35643.93    34463.42   1607.58 o
   7   4   7     7894.67     9611.80    943.60 o
   9   4   7   165599.72   167696.05  12789.30 o
  11   4   7    45704.90    50845.81   5255.65 o
  13   4   7     4479.29     5797.47   1161.76 o
  15   4   7   113701.00   121828.03   4473.48 o
  17   4   7    47054.05    43970.62   1690.52 o
  19   4   7     1867.70     5722.14   1561.31 o
   2   5   7    29582.47    27534.02   2179.16 o
   4   5   7    23541.08    25250.99   1154.92 o
   6   5   7     2804.95     2863.49    980.01 o
   8   5   7    27982.06    25568.17   1371.40 o
  10   5   7     5971.36     7559.96   1121.63 o
  12   5   7    15820.45    16870.37   1996.34 o
  14   5   7    18405.60    20197.48   1748.75 o
  16   5   7        3.52     3324.16   1473.43 o
  18   5   7    19790.99    19545.22   1657.81 o
   1   6   7     2745.30     4677.78   1190.56 o
   3   6   7      441.78     2442.97   1085.07 o
   5   6   7     1286.07     2331.92   1101.85 o
   7   6   7     2000.38     2616.38    724.99 o
   9   6   7     1901.60     3776.00   1185.25 o
  11   6   7     1440.53     3440.61    970.14 o
  13   6   7     1031.62     4805.11   1299.94 o
  15   6   7      851.79     4324.10   1558.51 o
  17   6   7      906.69     4117.17   1645.47 o
   2   7   7    22588.02    21940.37   2065.32 o
   4   7   7    14463.64    14993.36   1438.20 o
   6   7   7     3310.11     4397.47    751.73 o
   8   7   7    24824.75    21029.05   1853.54 o
  10   7   7     4000.52     3917.86    998.79 o
  12   7   7    10894.42    11319.24   1386.41 o
  14   7   7    17200.21    17844.69   1645.91 o
  16   7   7       36.70      846.96   1716.84 o
   1   8   7    16848.87    14834.14   1455.66 o
   3   8   7   157170.50   137033.98   5763.82 o
   5   8   7    23999.35    27039.78   1708.95 o
   7   8   7     7077.65     7063.15    974.01 o
   9   8   7   133500.16   121675.41   5886.59 o
  11   8   7    37922.41    36944.69   1999.09 o
  13   8   7     2994.96     4033.97   1445.11 o
  15   8   7    84161.73    79041.52   5303.85 o
   2   9   7    41716.20    36947.25   2260.20 o
   4   9   7    22894.79    25271.28   1708.04 o
   6   9   7     6171.00     6557.51    985.87 o
   8   9   7    49598.46    50672.24   4411.68 o
  10   9   7     8611.91     8255.60   1043.41 o
  12   9   7    13481.26    14241.59   1464.35 o
  14   9   7    36008.94    36786.15   1871.44 o
   1  10   7    35581.97    30963.58   1404.16 o
   3  10   7     1290.99     2623.60    943.20 o
   5  10   7    20959.21    23652.52   1836.56 o
   7  10   7    43747.84    44546.04   2350.06 o
   9  10   7      733.69     1418.30   1002.75 o
  11  10   7    12901.58    11419.43   1731.69 o
  13  10   7    37658.14    37273.65   1956.36 o
   2  11   7    17880.10    17485.51   1545.76 o
   4  11   7     8771.50     8563.62   1105.83 o
   6  11   7     2936.72     3255.37    884.44 o
   8  11   7    19820.02    18043.68   1988.58 o
  10  11   7     2458.18     2438.58   1145.62 o
   1  12   7      136.05     1337.02   1032.23 o
   3  12   7      608.28     1573.83    861.44 o
   5  12   7      368.46     1153.35    893.75 o
   7  12   7      147.21      547.47   1132.31 o
   0   0   8   207215.97   233530.28   3685.08 o
   2   0   8    36249.22    43505.63   2685.59 o
   4   0   8    15240.71    16353.78   1417.33 o
   6   0   8   198179.17   191626.53  16533.03 o
   8   0   8    49940.47    47690.60   3207.05 o
  10   0   8     2006.29     4457.06   1584.08 o
  12   0   8   145780.39   150314.89   4474.81 o
  14   0   8    75051.58    84109.59   4586.28 o
  16   0   8     2735.18     3609.32   1408.98 o
  18   0   8    74533.27    76390.80   6936.67 o
   1   1   8    30806.34    34494.92   1696.78 o
   3   1   8     1345.62     3316.91    824.29 o
   5   1   8    30151.94    30485.98   1309.53 o
   7   1   8    17792.30    17513.80   1096.96 o
   9   1   8     3834.04     4777.12   1059.17 o
  11   1   8    37017.56    37522.32   1807.08 o
  13   1   8     2705.34     3941.81   1630.80 o
  15   1   8     5896.80     6123.61   1106.62 o
  17   1   8    22202.39    22320.29   1720.32 o
   0   2   8    59693.37    62877.38   3142.53 o
   2   2   8      154.67     2684.54    872.28 o
   4   2   8     1786.97     3049.61    881.99 o
   6   2   8    65998.87    65658.68   2293.76 o
   8   2   8     4715.62     5347.91   1178.94 o
  10   2   8     7415.01     7139.09   1235.43 o
  12   2   8    40764.45    45243.74   2391.54 o
  14   2   8    14790.13    15981.14   1941.72 o
  16   2   8     8184.48    10070.42   1786.25 o
   1   3   8       16.95     1083.62    742.76 o
   3   3   8      527.61     1518.36    990.19 o
   5   3   8      567.43     2188.28    955.08 o
   7   3   8      121.58     1762.01   1150.62 o
   9   3   8       29.90     3151.46   1461.27 o
  11   3   8       26.65     3003.14   1397.50 o
  13   3   8        0.33     2844.73   1215.68 o
  15   3   8       46.98     3668.09   1344.21 o
  17   3   8      106.77     4250.81   1652.83 o
   0   4   8     3941.15     5511.78   1451.20 o
   2   4   8    39568.33    35894.56   1176.83 o
   4   4   8    54351.41    50994.34   1883.13 o
   6   4   8     1595.50     2758.13    992.69 o
   8   4   8    20899.79    21456.71   1581.86 o
  10   4   8    70924.45    71184.43   4894.50 o
  12   4   8       44.66     1935.02   1371.29 o
  14   4   8     2299.58     3694.79   1354.54 o
  16   4   8    57361.73    52476.75   2235.81 o
   1   5   8    23501.08    22580.32   1710.20 o
   3   5   8      296.13     4675.05   1657.45 o
   5   5   8    35749.95    33598.24   1246.57 o
   7   5   8    10583.35    11828.09   1216.08 o
   9   5   8     4575.40     5562.30   1442.72 o
  11   5   8    21681.47    23827.07   2646.06 o
  13   5   8     7289.88     6912.26   1360.77 o
  15   5   8     8769.23     8916.26   1599.12 o
   0   6   8      739.80     4358.56   1776.38 o
   2   6   8    62401.24    52103.54   3811.53 o
   4   6   8    80978.30    80377.73   3228.71 o
   6   6   8      738.69     3713.04   1100.43 o
   8   6   8    27647.68    27989.77   1601.12 o
  10   6   8    86660.56    90090.89  11232.86 o
  12   6   8      968.28     4551.24   1493.42 o
  14   6   8     8921.80     9628.92   1573.55 o
   1   7   8    13838.23    12735.29   1627.17 o
   3   7   8       23.82     2852.53   1280.29 o
   5   7   8    21804.86    20145.83   1397.39 o
   7   7   8    10118.76    11163.45   1702.89 o
   9   7   8     3640.44     5742.28   1366.62 o
  11   7   8    14357.31    15085.55   1496.88 o
  13   7   8     5896.33     7931.76   1536.02 o
   0   8   8     3185.55     5664.48   1974.71 o
   2   8   8    23056.70    20995.61   2027.13 o
   4   8   8    43623.54    44507.70   2353.50 o
   6   8   8     1462.19     4224.60   1581.68 o
   8   8   8    10439.65    10435.74   1673.61 o
  10   8   8    52652.30    49859.61   1949.88 o
  12   8   8      267.87     4167.28   1514.29 o
   1   9   8       33.40     1687.92   1263.73 o
   3   9   8      156.15      289.27   1308.71 o
   5   9   8       63.22     1364.52   1069.86 o
   7   9   8      428.38     2566.23   1680.89 o
   9   9   8      152.10      797.34   3006.32 o
   0  10   8    55617.53    47988.01   7730.98 o
   2  10   8     3608.54     3857.59   1470.37 o
   4  10   8      208.75     1558.31    971.70 o
   6  10   8    52460.30    43703.57   2668.04 o
   2   1   9    24355.77    27192.22   1284.33 o
   4   1   9    13369.55    15844.09   1157.18 o
   6   1   9     4080.92     5415.19   1159.11 o
   8   1   9    26239.08    26100.88   1297.50 o
  10   1   9     4755.00     4792.28   1427.34 o
  12   1   9     8959.78    10945.78   1815.10 o
   1   2   9     6089.27     7019.55   1141.58 o
   3   2   9    99631.59   103800.26   3914.74 o
   5   2   9    14508.80    16134.00   1088.07 o
   7   2   9     2069.86     3111.71   1328.88 o
   9   2   9    77230.33    73256.98   2956.61 o
  11   2   9    17735.18    17968.59   1549.21 o
   2   3   9    15995.03    15728.18   1157.79 o
   4   3   9     9118.31     9191.45   1236.09 o
   6   3   9     1942.38     2309.19   1514.31 o
   8   3   9    14738.80    14266.85   1572.69 o
  10   3   9     2427.61     3474.30   1419.63 o
  12   3   9     5516.78     4330.13   1587.68 o
   1   4   9    70327.11    65772.52   3268.79 o
   3   4   9     3403.94     3826.38   1142.48 o
   5   4   9    58825.25    54062.75   1903.68 o
   7   4   9    78814.95    73052.80   3699.14 o
   9   4   9     3329.40     2528.01   1435.54 o
  11   4   9    31187.15    34056.00   1828.66 o
   2   5   9    22325.57    20510.28   1300.07 o
   4   5   9    13978.87    13188.91   1284.09 o
   6   5   9     2471.81     2517.98   1421.07 o
   8   5   9    19956.35    20158.82   2472.87 o
  10   5   9     4000.94     4491.55   1532.60 o
   1   6   9     2308.00     3339.01   1378.68 o
   3   6   9     1912.87     3672.66   1069.57 o
   5   6   9     1278.04     4112.33   1758.52 o
   7   6   9     1400.75     3242.98   1350.24 o
   2   7   9    17762.81    15091.82   1630.85 o
   4   7   9    10215.19    11266.87   1474.71 o
   6   7   9     2592.62     6681.21   1369.47 o
   0   0  10     9202.39    12661.42   2632.00 o
   2   0  10    44674.31    45070.00   2146.89 o
   1   1  10     9328.22    10580.18   1327.06 o
 
